# Supplementary material for: Oxford Nanopore Technologies [ONT] Sequencing: Clinical Validation in Genetically Heterogeneous Disorders
Source: Genes (Basel). 2025 Nov 3;16(11):1325. doi: 10.3390/genes16111325 (PMC12652492; doi:10.3390/genes16111325)
Supplement: Supplementary file 1 [file genes-16-01325-s001.zip]

Archive with 1 entries (1 files):
- genes-3897287-supplementary.pdf
